# Supplementary material for: Cloning of Maize TED Transposon into Escherichia coli Reveals the Polychromatic Sequence Landscape of Refractorily Propagated Plasmids
Source: Int J Mol Sci. 2022 Oct 9;23(19):11993. doi: 10.3390/ijms231911993 (PMC9569675; doi:10.3390/ijms231911993)
Supplement: Supplementary file 1 [file ijms-23-11993-s001.zip]

Archive with 5 entries (5 files):
- Figure S1.pptx
- Figure S2.pptx
- Figure S3.pptx
- Figure S4.pptx
- Table S1-S4.xlsx
