# Supplementary material for: Cloning of Maize TED Transposon into Escherichia coli Reveals the Polychromatic Sequence Landscape of Refractorily Propagated Plasmids
Source: Int J Mol Sci. 2022 Oct 9;23(19):11993. doi: 10.3390/ijms231911993 (PMC9569675; doi:10.3390/ijms231911993)
Supplement: Supplementary file 1 [file ijms-23-11993-s001.zip › Table S1-S4.xlsx]

## Sheet: table S1
Table S1 Primers used in RACE experiments
Primer	Sequence
TSP5	5’-GATTACGCCAAGCTTTGCCTCATAAACCAAGCCCAGTTGTCGT-3’
TSP3	5’-GATTACGCCAAGCTTACGACAACTGGGCTTGGTTTATGAGGCA-3’
NTSP3	5’-TGGTTGCCCTTGGCATATTGTTGGGCGT-3’
JSP5	5’-TGCTGGAATCCATGACTCAC-3’
JSP3	5’-TCGGAGCTGCTTTCCTAGCA-3’
Note: The underlined italic sequence at the 5’-end of both TED specific primers was overlaps with the cloning vector, which used for In-Fusion cloning (Figure 1a). The overlapped RACE products of Jittery were directly cloned via blunt end cloning (Figure 1b).

## Sheet: table S2
Table S2 Nuclear localization sequences in different transposases
Transposase	Nuclear localization sequence	Conserved residues	Amino acid sequence
MURA	NLS-A1	519-524	HRRRRI
	NLS-A2	685-692	KTKKRLKR
	NLS-A3	717-724	KKRKRKPR
	NLS-A4	806-815	KKITPKKRLR
TEDA	NLS-1	666-692	GKTKKSAKESAAELDKGKKQMIRGKRK
	NLS-2	714-723	KKRPRKPRKN
	NLS-3	807-825	KKRWTVKKITPRKKKKIST
JITA	NLS	767-792	RSKGRSKRIKRAKELPKSRKGKNARK
Note: NLSs in MURA is from previous studie (Ono et al., 2002) and NLSs in TEDA and JITA are predicted by NLStradamus website. In vitro experiments indicated that the single nuclear localization signal NLS-A2, NLS-A3 and NLS-A4 could guide the chimeric protein into the nucleus of onion epidermal cells, and the nuclear localization signal NLS-A1 chimeric protein existed in the cytoplasm (Ono et al.…

## Sheet: table S3
Table S3 Sequence features of the mutated TED transformants from colonies in E. coli
Sequence ID	Inserts for transformation	Mutation type	Position of mutation in TED	Deletion size (bp)	Microhomology at deletion junction (5'-TED-3')	IS family	TSD generated by IS insertion
A	PCR amplicons of TED	Point mutation	1591 (G-to-T)	0	None	None	None
B	PCR amplicons of TED	Point mutation	1606 (G-to-T)	0	None	None	None
C	PCR amplicons of TED	5'-end deletion	1-2263	2263	None	None	None
D	PCR amplicons of TED	5'-end deletion	1-3199	3199	None	None	None
E	PCR amplicons of TED	Internal deletion	30-2659	2630	None	None	None
F	Plasmid with mutated TED (G1591T)	Internal deletion	762-2250	1489	AGATT/AGATT	None	None
G	Plasmid with mutated TED (G1606T)	5'-end and its adjacent deletion	1-3584	3584 bp of TED and 963 bp of adjacent vector	TGGCGGCA/TGGCGGCA	None	None
H	Plasmid with mutated TED (G1606T)	5'-end and its adjacent deletion	1-3723	3723 bp of TED and 284 bp of adjacent vector	None	None	None
I	Plasmid with mutated TED (G1606T)	5'-end and its adjacent deletion	1-3735	3735 bp of TED and 492 bp of adjacent vector	GGCC/GGCC	None	None
J	Plasmid with WT TED	Internal deletion	939-3960	3022	None	None	None
K	Plasmid with WT TED	Internal deletion	756-2196	1441	None	None	None
L	Plasmid with WT TED	Internal deletion	2024-3279	1256	TATCCAGCAG/TATCCAGCAG	None	None
M	Plasmid with WT TED	IS insertion	1250	None	None	IS3	ATTTT/ATTTT
N	Plasmid with WT TED	IS insertion	2844	None	None	IS3	CGT/CCT (imperfect TSD)
O	Plasmid with WT TED	IS insertion	1943	None	None	IS4	AGCTGAGCA/AGCTGAGCA
P	Plasmid with WT TED	IS Insertion and internal deletion	Insertion at 1138, deletion: 1139-2182	1044	CCTAG/CCTAG	IS5	CTAG/CTAG
Q	Plasmid with WT TED	IS Insertion and internal deletion	Insertion at 1158, deletion: 1159-2248	1090	None	IS5	None

## Sheet: table S4
Table S4 Sequence features of defective TED elements applied for cloning into E. coli
Name	Position of deletion in TED	Microhomology at deletion junction(s)	Filler DNA	size (bp)	Group
dTED-1	210-2181	CCTCGC/CCTAGC	None	1988	Ⅰ
dTED-2	784-2377	TTG/TTG	None	2366	Ⅰ
dTED-3	918-2431	CA/CA	None	2444	Ⅰ
dTED-4	1949-3190	GAGAG/GTGAG	None	2718	Ⅱ
dTED-5	1032-2023	ATGTATG/ATGGATG & TTCA/TTCA & CTAGA/CTAGA	AGGAGTGAA_TTGGTACTTCTTCCAGTAGGTTATTGATGGCTCACCTGATGCCAAGAATTGGTACTT	2968	Ⅱ
dTED-6	1832-2694	TTGGTTT/TTGGTTT & ACGACAA/ACGACAA	CATAGATGGTGAAA	3108	Ⅱ
dTED-7	1465-2269	TATG/TATG	None	3155	Ⅱ
dTED-8	1469-2164	ACA/ACA	None	3264	Ⅱ
dTED-9	1356-1901	TAG/TAG	None	3414	Ⅲ
dTED-10	1322-1794	CAT/CAT	None	3487	Ⅲ
dTED-11	1401-1848	AAGAA/AAGAA	None	3512	Ⅲ
dTED-12	1667-2044	TT/TT	None	3582	Ⅲ
dTED-13	1829-2211	TGG/TGA & CTG/CTA	ACTTG	3585	Ⅲ
dTED-14	1775-2087	CTGGATG/CTGATG	None	3647	Ⅳ
dTED-15	2096-2350	AAGACT/AAGACT	None	3705	Ⅳ
dTED-16	2242-2452	ACAAGA/ACATGA	None	3749	Ⅳ
dTED-17	1833-1980	GTT/GTT	None	3812	Ⅳ
Non-TIR TED	1-177 & 3785-3960	None	None	3607	Ⅴ
